# Supplementary material for: Discovery and Genome Characterization of Three New Rhabdoviruses Infecting Passiflora spp. in Brazil
Source: Viruses. 2025 May 19;17(5):725. doi: 10.3390/v17050725 (PMC12116104; doi:10.3390/v17050725)
Supplement: Supplementary file 1 [file viruses-17-00725-s001.zip]

Archive with 3 entries (3 files):
- viruses-3613989-Figures S1-S4.pdf
- viruses-3613989-Table S1.xlsx
- viruses-3613989-Tables S2-S6.pdf
