# Supplementary material for: Discovery and Genome Characterization of Three New Rhabdoviruses Infecting Passiflora spp. in Brazil
Source: Viruses. 2025 May 19;17(5):725. doi: 10.3390/v17050725 (PMC12116104; doi:10.3390/v17050725)
Supplement: Supplementary file 1 [file viruses-17-00725-s001.zip › viruses-3613989-Table S1.xlsx]

## Sheet: Table S1
Table S1. Detection of Passiflora cytorhabdovirus (PFCV), Passiflora nucleorhabdovirus 2 (PaNV2), Passiflora nucleorhabdovirus 1 (PaNV1), cowpea aphid-borne mosaic virus (CABMV), lettuce chlorosis virus (LCV), cowpea mild mottle virus (CPMMV), bean-associated cytorhabdovirus (BaCV), and cucurbit aphid-borne yellow virus (CABYV) in individual samples of Passiflora spp.
HTS library (reference)	Locality (Year collect)	Code	Passiflora specie	Virus detected (blue box)
				PFCV	PaNV1	PaNV2	BaCV	CPMMV	LCV	CABYV	CABMV
BAG1-FP (Vidal et al. 2021)	Distrito Federal/Planaltina: Banco de Germoplasma “Flor da Paixão” - BAG-FP (2017)- Plants kept under screen house	1592	P. alata
		1595	P. fissurosa
		1596	P. alata
		1597	P. alata
		1598	P. coccinea x P. setacea
		1600	P. mucronata
		1602	P. fissurosa
		1605	P. coccinea
		1613	Passiflora spp.
		1617	P. quadriglandulosa
		1620	P. biflora
		1621	BRS Rosea Púrpura (P.incarnata x P. quadrifaria x P. setacea)
		1627	P. tholozanii
		1632	BRS Estrela do Cerrado (P.coccinea x P. setacea)
		1633	BRS Roseflora (P. coccinea x P. setacea x P. setacea)
		1636	P. auriculata
		1638	P. tholozanii
		1641	P. actinia
		1642	P. auriculata
		1643	P. alata
		1646	P. ambigua
BAG2-FP (This study)		1591	P. eichleriana x P. giberti
		1594	P. capparidifolia
		1601	P. nitida
		1604	P. capparidifolia
		1606	P. vitifolia
		1608	Passiflora spp.
		1614	P. edulis
		1616	P. watsoniana
		1618	P. cerradensis
		1623	P. elegans
		1627	P. tholozanii
		1630	P. caerulea
		1635	P. triloba
		1637	P. hatschbachii
		1639	P. edulis
		1640	Passiflora spp.
		1644	P. eichleriana x P. giberti
		1645	P. edulis
BAG3-FP (This study)		1590	P. maliformis
		1593	P. galbana
		1599	P. cacao
		1603	P. quadrangularis
		1607	P. incarnata
		1609	P. mucronata
		1610	P. galbana
		1611	P. malacophylla
		1612	P. suberosa
		1615	P. serratodigitata
		1619	P. ferruginea
		1622	P. riparia
		1624	P. riparia
		1625	P. hatschbachii
		1626	P. gardneri
		1628	P. foetida
		1631	P. subrotunda
		1647	P. racemosa
		1648	P. rufa
		1649	Passiflora spp.
Not sequenced	Distrito Federal/Planaltina: Banco de Germoplasma “Flor da Paixão” - BAG-FP (2019). Plants kept under field	1871	P. teneufila
		1872	P. teneufila
		1873	P. nitida
		1874	P. nitida
		1875	P. nitida
		1876	P. maliformes
		1877	P. maliformes
		1878	P. alata
		1879	P. alata
		1880	P. alata
		1881	P. cicinnata
		1882	P. setacea
		1883	P. setacea
		1884	P. setacea
		1885	P. nitida
		1886	P. edulis
		1887	P. quadriculares
		1888	P. quadriculares
Not sequenced	Distrito Federal/ Planaltina (2017). Plants kept under field	1580	P. edulis
		1582	P. edulis
		1584	P. edulis
		1586	P. edulis
		1588	P. edulis
Not sequenced	Distrito Federal/ Brasilia (2019). Plants kept under field	1895	P. alata
		1896	P. alata
		1897	P. edulis
		1898	P. edulis
		1899	P. edulis
		1900	P. edulis
		1901	P. setácea
		1902	P. setácea
		1903	P. setácea
Not sequenced	Distrito Federal/ Brazlândia (2018). Protected Cultivation	1727	Mel do cerrado (P. alata)
		1728	Mel do cerrado (P. alata)
		1729	Mel do cerrado (P. alata)
		1730	Mel do cerrado (P. alata)
		1731	Mel do cerrado (P. alata)
		1732	Mel do cerrado (P. alata)
		1733	Mel do cerrado (P. alata)
		1734	Mel do cerrado (P. alata)
		1735	Mel do cerrado (P. alata)
		1736	Mel do cerrado (P. alata)
		1737	Mel do cerrado (P. alata)
		1738	P. edulis
		1739	P. edulis
		1740	P. edulis
		1741	P. edulis
		1742	P. edulis
		1743	P. edulis
		1744	P. edulis
		1745	P. edulis
		1746	P. edulis
Not sequenced	Distrito Federal/ Planaltina (2019). Field grown plants.	1789	P. edulis
		1790	P. edulis
		1791	P. edulis
		1792	P. edulis
		1793	P. edulis
		1794	P. edulis
		1795	P. edulis
		1796	P. edulis
		1797	P. edulis
		1798	P. edulis
		1799	P. edulis
		1800	P. edulis
		1801	P. edulis
		1802	P. edulis
Not sequenced	Rio de Janeiro/ Seropedica (2021). Field grown plants	2251	P. edulis cv. FB300
		2252	P. edulis cv. FB300
		2253	P. edulis cv. FB300
		2254	P. edulis cv. FB300
		2255	P. edulis cv. FB300
		2256	P. edulis cv. FB300
		2275	P. edulis cv. FB300
		2276	P. edulis cv. FB300
		2277	P. edulis cv. FB300
		2278	P. edulis cv. FB300
		2279	P. edulis cv. FB300
		2280	P. edulis cv. FB300
		2257	P. edulis cv. FB300
		2258	P. edulis cv. FB300
		2259	P. edulis cv. FB300
		2260	P. edulis cv. FB300
		2261	P. edulis cv. FB300
		2262	P. edulis cv. FB300
		2281	P. edulis cv. FB300
		2282	P. edulis cv. FB300
		2283	P. edulis cv. FB300
		2284	P. edulis cv. FB300
		2285	P. edulis cv. FB300
		2286	P. edulis cv. FB300
		2263	P. edulis cv. H09-110/111
		2264	P. edulis cv. H09-110/111
		2265	P. edulis cv. H09-110/111
		2266	P. edulis cv. H09-110/111
		2267	P. edulis cv. H09-110/111
		2268	P. edulis cv. H09-110/111
		2287	P. edulis cv. H09-110/111
		2288	P. edulis cv. H09-110/111
		2289	P. edulis cv. H09-110/111
		2290	P. edulis cv. H09-110/111
		2291	P. edulis cv. H09-110/111
		2292	P. edulis cv. H09-110/111
		2269	P. edulis cv. H09-110/111
		2270	P. edulis cv. H09-110/111
		2271	P. edulis cv. H09-110/111
		2272	P. edulis cv. H09-110/111
		2273	P. edulis cv. H09-110/111
		2274	P. edulis cv. H09-110/111
		2293	P. edulis cv. H09-110/111
		2294	P. edulis cv. H09-110/111
		2295	P. edulis cv. H09-110/111
		2296	P. edulis cv. H09-110/111
		2297	P. edulis cv. H09-110/111
		2298	P. edulis cv. H09-110/111
		2299	P. edulis
		2300	P. edulis
		2301	P. edulis
Not sequenced	Paraiba/Cuité (2016). Field grown plants	1460	P. edulis
		1461	P. edulis
		1462	P. edulis
		1463	P. edulis
		1465	P. edulis
		1466	P. edulis
		1467	P. edulis
		1468	P. edulis
		1469	P. edulis
		1470	P. edulis
		1471	P. edulis
		1480	P. edulis
		1481	P. edulis
		1482	P. edulis
		1483	P. edulis
		1484	P. edulis
		1485	P. edulis
		1486	P. edulis
		1487	P. edulis
		1488	P. edulis
		1489	P. edulis
		1490	P. edulis
		1491	P. edulis
		1492	P. edulis
Not sequenced	Pernambuco/Vitória de Santo Antão (2019). Field grown plants	1747	P. edulis
		1748	P. edulis
		1749	P. edulis
		1750	P. edulis
		1751	P. edulis
		1752	P. edulis
		1753	P. edulis
		1754	P. edulis
		1755	P. edulis
		1756	P. edulis
		1757	P. edulis
PM1Ba (Vidal et al. 2023)	Bahia/Marcionilio de Souza (2015). Field grown plants	500	P. edulis
		501	P. edulis
		502	P. edulis
		503	P. edulis
		504	P. edulis
		505	P. edulis
	Bahia/Seabra (2015). Field grown plants	557	P. edulis
		558	P. edulis
		559	P. edulis
		560	P. edulis
		561	P. edulis
		562	P. edulis
		563	P. edulis
		564	P. edulis
	Bahia/Brumado (2015). Field grown plants	629	P. edulis
		630	P. edulis
	Bahia/Morro do Chapéu (2015). Field grown plants	798	P. edulis
		799	P. edulis
	Bahia/Dom Basílio (2015). Field grown plants	594	P. edulis
		595	P. edulis
		596	P. edulis
		597	P. edulis
		598	P. edulis
		599	P. edulis
		600	P. edulis
		601	P. edulis
		602	P. edulis
		603	P. edulis
		611	P. edulis
PM2Ba (Vidal et al. 2023)	Bahia/Lençois (2015). Field grown plants	523	P. cincinnata
		524	P. cincinnata
		525	P. cincinnata
		716	P. edulis
		721	P. edulis
		723	P. edulis
		724	P. edulis
		725	P. edulis
		726	P. edulis
		727	P. edulis
		728	P. edulis
		729	P. edulis
		730	P. edulis
		731	P. alata
		732	P. edulis
		733	P. alata
		734	P. edulis
		736	P. edulis
		737	P. edulis
		738	P. alata
		739	P. edulis
	Bahia/Jussiape (2015). Field grown plants	576	P. edulis
		577	P. edulis
		578	P. edulis
		579	P. edulis
		580	P. edulis
		581	P. edulis
		582	P. edulis
		583	P. edulis
		584	P. edulis
